# Supplementary material for: Ambient weathering of magnesium oxide for CO2 removal from air
Source: Nat Commun. 2020 Jul 3;11:3299. doi: 10.1038/s41467-020-16510-3 (PMC7335196; doi:10.1038/s41467-020-16510-3)
Supplement: Supplementary file 3 — Source Data [file 41467_2020_16510_MOESM3_ESM.xlsx]

## Sheet: Table 1
Table 1
	Parameter/Assumption	Value		Comments
		Lower Bound	Upper Bound
	Calcination
	Calcination Temperature [ºC]	600	1200	Literature values from 500ºC - 1200ºC
	Calcination Time [hr]	2	0.5	Literature values from 0.5 - 4 hours
	Time Between Calcination Loads [hr]	0.25
	Heat of Decarbonation [kJ/mol]	118		Literature value
	Kiln Efficiency [%]	90		Assumed industry state-of-the-art
	Calcination Efficiency [%]	90		At 600ºC, the decomposition is completed within 2 hours. At 800ºC, the decomposition is completed within 30 minutes. Additional studies show decomposition efficiencies near 90% using 600ºC and 650ºC for 1.5 h
	Carbonation
	Absorption Capacity [mol CO2/molMgO]	1		Assumed stoichiometric value consistent with magnesite formation
	MgO Layer Thickness [m]	0.1
	Particle Size [µm]	20
	Environmental Losses [%/cycle]	5	10
	Carbonation Efficiency [%]	90
	Stirring Equipment [Acres/Unit Equipment]	125		Literature Value
	Number of Plots	3504	10512	Determined to keep the calciner operating continuously at the given calcination time
	Energy Costs and Emissions
	Natural Gas [$/GJ]	3.5		Literature Value
	Natural Gas [kg CO2/GJ]	59		Literature value
	Gasoline [$/gallon]	2.6		Current cost of gasoline
	Gasoline [kg CO2/gallon]	8.89		Literature Value
	Grid Electricity [$/GJ]	16.7		Literature Value
	Grid Electricity [kg CO2/GJ]	150		Literature value
	Solar Electricity [$/GJ]	16.7		US national average ($0.06/kWh)
	Future Solar Electricity [$/GJ]	8		Projected value ($0.03/kWh)
	Solar Electricity [kg CO2/GJ]	6.9		Literature value
	Mining Emissions [kg CO2/tMineral]	10		Literature values from 2 - 12.1
	Economic Parameters
	Capacity Factor [%]	90		Consistent with [Keith et al. (2018)]
	Plant Lifetime [yr]	20		Consistent with [Keith et al. (2018)]
	Discount Rate [%]	4	11	Synonymous to weighted average capital cost (WACC) factor
	Capital Recovery Factor [%]	7.4	12.6	Similar to 7.5% and 12.5% used in [Keith et al. (2018)]

## Sheet: Table 2
Table 2
	CAPEX	Cost [M$]		Comments
		Lower Bound	Upper Bound
	Raw Mineral	8760	110376	Low is estimation based on open pit mining cost ($10/tonne) and inflated to represent the required size reductions. High is cost of mined magnesite	0.81237	0.863422
	Air Separation Unit and Condenser	784.835	2259.69	Bounds scaled from NAS, 2019 Table 5.3 (Built-in installation costs)	0.0727827	0.0176766
	Oxy-Fired Calciner	929.728	12202.3	Lower Bound: Scaled from Keith et al, 2018. Upper Bound: Scaled from NAS Report, 2019 Table 5.3 (Built-in 4.5x factor for new technology)	0.0862195	0.0954535
	Land	129.438	1796.3	Lower Bound: Pasteur farm real estate at $1,390 per acre. Upper Bound: Farm real estate at $6,430 per acre.	0.0120036	0.0140517
	Transportation (Conveyor System)	128.982	1050.28	Price from mining cost data . Lower bound: 1.5x factor to account for commercial possibility. Upper bound: 4.5x factor to account for new technology application.	0.0119613	0.00821589
	Stirring Equipment	27.9363	83.8088	Price quote from industry for industrial farming equipment with a 1.5x factor for new equipment application.	0.00259071	0.000655599
	Recollection Equipment	22.349	67.0471	Price quote from industry for industrial farming equipment with a 1.5x factor for new equipment application.	0.00207256	0.000524479
	Total CAPEX [M$]	10783.3	127835
	CAPEX Annualized [M$/yr]	793.452	16053	CRF of 7.4% used for lower bound and 12.5% used for upper bound
	CO2 Capture from Air [GtCO2/year]	0.064	0.18	Only includes CO2 captured directly from the air
	Total CO2 Capture [GtCO2/year]	0.12	0.34	Includes CO2 captured directly from the air and produced via calcination
	CAPEX [$/tCO2 Captured]	12.4857	88.8808
	CAPEX [$/tCO2 Produced]	6.537	46.5344
	Relevant Unscaled Source Data Costs
		Cost [$]		Scale Information
		Lower Bound	Upper Bound
	Raw Mineral [$]	50	210	per tonne of raw MgCO3
	Air Separation Unit and Condenser [$]	65000000	100000000	per 1 MtCO2/year (or ~60 tonnes air/hour)
	Oxy-Fired Calciner [$]	77000000	540000000	per 1 MtCO2/year (or ~300 tonnes/hour)
	Land [$]	1390	6430	per acre of land
	Transportation (Conveyor System Base Cost) [$]	6142000		Base capacity 3,629 t/hour
	Stirring Equipment [$]	25000		Per tractor
	Recollection Equipment [$]	20000		Per tractor

## Sheet: Table 3
Table 3
	Unit Operation	Energy Requirements [MJ/tCO2]		Energy Type
		Lower Bound	Upper Bound
	Air Separation Unit and Condenser	300	300	Electricity
	Oxy-Fired Calciner	5890	7970	Natural Gas
	Transportation	8	9	Electricity
	Stirring Equipment	0.29	0.31	Gasoline
	Recollection	0.0051	0.0054	Gasoline

## Sheet: Table 4
Table 4
	OPEX	Cost [M$]		Comments
		Lower Bound	Upper Bound
	Maintenance	323.498	3835.06	Calculated at 0.03 of total capital
	Labor	97.0494	1150.52	Calculated at 0.3 of maintenance
	Makeup minerals	8.76	52.56
	Gasoline	50.3356	151.007
	Natural Gas	1309.59	5035.7
	Electricity	327.287	929.047	Using a value of $16.70/GJ for both solar and grid electricity.
	Total OPEX [M$]	2116.52	11153.9
	Total OPEX [$/tCO2 Captured]	33.3053	61.7558
	Total OPEX [$/tCO2 Produced]	17.4373	32.3329

## Sheet: Table 5
Table 5
		Grid Electricity			Solar Electricity			$0.03/kWh Solar
	Cost [$/tCO2 captured]	46	-	151	46	-	151	43	-	148
	Net Removal Cost [$/tCO2 Net Removed]	48	-	159	46	-	152	43	-	149
	Produced Cost [$/tCO2 Produced]	24	-	79	24	-	79	23	-	77

## Sheet: Table 6
Table 6
		Lower Bound	Upper Bound	1 GtCO₂
	CO₂ Captured [MtCO₂/year]	64	180	1000
	Total Plot Land Area [Mha]	0.04	0.11	0.61
	Grid Electricity Land Area [ha]	91	286	1500
	Solar Electricity Land Area [ha]	8300	26100	138000
	Total Land Area (Grid) [Mha]	0.04	0.11	0.61
	Total Land Area (Solar) [Mha]	0.05	0.14	0.75

## Sheet: Figure 1
Figure 1

## Sheet: Figure 2
Figure 2
	For Bar Graphs
		Grid Electricity
		Cost [$/tCO2]
		Lower Bound	Difference Between Upper and Lower Bound	Upper Bound
	Maintenance	5.0905	16.1431	21.2336
	Labor	1.5272	4.8429	6.3701
	Makeup Minerals	0.13785	0.15316	0.29101
	Gasoline	0.79208	0.044	0.83608
	Natural Gas	20.6075	7.2736	27.8811
	Electricity	5.1502	0	5.1502
	Maintenance	0.152843	0.343797
	Labor	0.0458545	0.103139
	Makeup Minerals	0.00413898	0.00471179
	Gasoline	0.0237824	0.0135371
	Natural Gas	0.618745	0.451427
	Electricity	0.16	0.0833877

## Sheet: Supplementary Figure S3
Supplementary Figure S3
	Lower Bound			Upper Bound
Figure S3(a)	Carbonation Efficiency
	Carbonation Efficiency	Net Removed Costs		Carbonation Efficiency	Net Removed Costs
		Solar Electricity	Projected Solar		Solar Electricity	Projected Solar
	[%]	[$/tCO2]	[$/tCO2]	[%]	[$/tCO2]	[$/tCO2]
	0.1	417.789	414.454	0.1	1261	1257.5
	0.11	379.208	375.94	0.11	1143.8	1140.4
	0.12	347.255	344.043	0.12	1047	1043.7
	0.13	320.356	317.192	0.13	965.7	962.4
	0.14	297.4	294.276	0.14	896.3	893.1
	0.15	277.577	274.488	0.15	836.5	833.3
	0.16	260.288	257.229	0.16	784.4	781.2
	0.17	245.074	242.042	0.17	738.5	735.4
	0.18	231.584	228.575	0.18	697.9	694.8
	0.19	219.54	216.552	0.19	661.7	658.6
	0.2	208.72	205.752	0.2	629.1	626.1
	0.21	198.948	195.996	0.21	599.7	596.7
	0.22	190.077	187.141	0.22	573	570
	0.23	181.989	179.067	0.23	548.7	545.7
	0.24	174.584	171.675	0.24	526.4	523.5
	0.25	167.779	164.882	0.25	506	503
	0.26	161.504	158.618	0.26	487.1	484.2
	0.27	155.699	152.823	0.27	469.7	466.7
	0.28	150.314	147.447	0.28	453.5	450.6
	0.29	145.303	142.446	0.29	438.4	435.5
	0.3	140.63	137.781	0.3	424.4	421.5
	0.31	136.262	133.42	0.31	411.2	408.3
	0.32	132.169	129.334	0.32	398.9	396
	0.33	128.326	125.498	0.33	387.3	384.5
	0.34	124.711	121.889	0.34	376.5	373.6
	0.35	121.304	118.489	0.35	366.2	363.4
	0.36	118.088	115.278	0.36	356.5	353.7
	0.37	115.047	112.242	0.37	347.4	344.5
	0.38	112.167	109.368	0.38	338.7	335.9
	0.39	109.436	106.641	0.39	330.5	327.7
	0.4	106.843	104.052	0.4	322.7	319.9
	0.41	104.376	101.59	0.41	315.2	312.4
	0.42	102.028	99.2459	0.42	308.2	305.4
	0.43	99.7894	97.0113	0.43	301.4	298.6
	0.44	97.6532	94.8788	0.44	295	292.2
	0.45	95.6125	92.8416	0.45	288.8	286
	0.46	93.6608	90.8934	0.46	282.9	280.1
	0.47	91.7926	89.0285	0.47	277.3	274.5
	0.48	90.0026	87.2416	0.48	271.9	269.1
	0.49	88.286	85.5279	0.49	266.7	263.9
	0.5	86.6383	83.8831	0.5	261.8	259
	0.51	85.0554	82.303	0.51	257	254.2
	0.52	83.5336	80.7839	0.52	252.4	249.6
	0.53	82.0695	79.3223	0.53	248	245.2
	0.54	80.6597	77.915	0.54	243.7	240.9
	0.55	79.3014	76.559	0.55	239.6	236.8
	0.56	77.9917	75.2516	0.56	235.6	232.9
	0.57	76.7281	73.9902	0.57	231.8	229
	0.58	75.5082	72.7724	0.58	228.1	225.4
	0.59	74.3298	71.596	0.59	224.6	221.8
	0.6	73.1907	70.4589	0.6	221.1	218.4
	0.61	72.089	69.3592	0.61	217.8	215
	0.62	71.0229	68.2949	0.62	214.5	211.8
	0.63	69.9908	67.2646	0.63	211.4	208.7
	0.64	68.9909	66.2665	0.64	208.4	205.6
	0.65	68.0219	65.2991	0.65	205.5	202.7
	0.66	67.0822	64.3611	0.66	202.6	199.9
	0.67	66.1707	63.4512	0.67	199.8	197.1
	0.68	65.286	62.568	0.68	197.2	194.4
	0.69	64.4269	61.7104	0.69	194.6	191.8
	0.7	63.5925	60.8774	0.7	192	189.3
	0.71	62.7815	60.0679	0.71	189.6	186.8
	0.72	61.9931	59.2809	0.72	187.2	184.4
	0.73	61.2263	58.5154	0.73	184.8	182.1
	0.74	60.4803	57.7706	0.74	182.6	179.8
	0.75	59.7541	57.0457	0.75	180.4	177.6
	0.76	59.0471	56.3399	0.76	178.2	175.5
	0.77	58.3584	55.6525	0.77	176.1	173.4
	0.78	57.6874	54.9826	0.78	174.1	171.4
	0.79	57.0334	54.3297	0.79	172.1	169.4
	0.8	56.3957	53.6931	0.8	170.2	167.4
	0.81	55.7737	53.0723	0.81	168.3	165.5
	0.82	55.167	52.4666	0.82	166.4	163.7
	0.83	54.5748	51.8754	0.83	164.6	161.9
	0.84	53.9967	51.2984	0.84	162.9	160.1
	0.85	53.4323	50.7349	0.85	161.1	158.4
	0.86	52.8809	50.1845	0.86	159.5	156.7
	0.87	52.3422	49.6467	0.87	157.8	155.1
	0.88	51.8158	49.1212	0.88	156.2	153.5
	0.89	51.3011	48.6075	0.89	154.6	151.9
	0.9	50.7979	48.1051	0.9	153.1	150.4
	0.91	50.3058	47.6138	0.91	151.6	148.9
	0.92	49.8243	47.1332	0.92	150.1	147.4
	0.93	49.3532	46.6628	0.93	148.7	146
	0.94	48.892	46.2025	0.94	147.3	144.6
	0.95	48.4406	45.7519	0.95	145.9	143.2
	0.96	47.9986	45.3106	0.96	144.6	141.9
	0.97	47.5656	44.8784	0.97	143.2	140.5
	0.98	47.1415	44.455	0.98	141.9	139.2
	0.99	46.7259	44.0402	0.99	140.7	138
	1	46.3187	43.6336	1	139.4	136.7
Figure S3(b)	Environmental Losses
	Environmental Losses	Net Removed Costs		Environmental Losses	Net Removed Costs		Lower Bound			Upper Bound
		Solar Electricity	Projected Solar		Solar Electricity	Projected Solar	Original Data (x10^4)			Original Data (x10^5)
	[%]	[$/tCO2]	[$/tCO2]	[%]	[$/tCO2]	[$/tCO2]	Grid	Solar	Proj. Solar	Grid	Solar	Proj. Solar
	0.01	50	50	0.01	140	140	0.0047	0.0005	0.0005	0.0015	0.0014	0.0014
	0.02	50	50	0.02	140	140	0.0047	0.0005	0.0005	0.0015	0.0014	0.0014
	0.03	50	50	0.03	140	140	0.0048	0.0005	0.0005	0.0015	0.0014	0.0014
	0.04	50	50	0.04	140	140	0.0048	0.0005	0.0005	0.0015	0.0014	0.0014
	0.05	50	50	0.05	150	140	0.0048	0.0005	0.0005	0.0015	0.0015	0.0014
	0.06	50	50	0.06	150	140	0.0049	0.0005	0.0005	0.0015	0.0015	0.0014
	0.07	50	50	0.07	150	150	0.0049	0.0005	0.0005	0.0016	0.0015	0.0015
	0.08	50	50	0.08	150	150	0.005	0.0005	0.0005	0.0016	0.0015	0.0015
	0.09	50	50	0.09	150	150	0.0051	0.0005	0.0005	0.0016	0.0015	0.0015
	0.1	50	50	0.1	150	150	0.0051	0.0005	0.0005	0.0016	0.0015	0.0015
	0.11	50	50	0.11	150	150	0.0052	0.0005	0.0005	0.0016	0.0015	0.0015
	0.12	50	50	0.12	160	150	0.0052	0.0005	0.0005	0.0016	0.0016	0.0015
	0.13	60	50	0.13	160	160	0.0053	0.0006	0.0005	0.0017	0.0016	0.0016
	0.14	60	50	0.14	160	160	0.0053	0.0006	0.0005	0.0017	0.0016	0.0016
	0.15	60	50	0.15	160	160	0.0054	0.0006	0.0005	0.0017	0.0016	0.0016
	0.16	60	50	0.16	160	160	0.0055	0.0006	0.0005	0.0017	0.0016	0.0016
	0.17	60	60	0.17	170	160	0.0055	0.0006	0.0006	0.0017	0.0017	0.0016
	0.18	60	60	0.18	170	160	0.0056	0.0006	0.0006	0.0017	0.0017	0.0016
	0.19	60	60	0.19	170	170	0.0057	0.0006	0.0006	0.0018	0.0017	0.0017
	0.2	60	60	0.2	170	170	0.0057	0.0006	0.0006	0.0018	0.0017	0.0017
	0.21	60	60	0.21	170	170	0.0058	0.0006	0.0006	0.0018	0.0017	0.0017
	0.22	60	60	0.22	180	170	0.0059	0.0006	0.0006	0.0018	0.0018	0.0017
	0.23	60	60	0.23	180	170	0.0059	0.0006	0.0006	0.0019	0.0018	0.0017
	0.24	60	60	0.24	180	180	0.006	0.0006	0.0006	0.0019	0.0018	0.0018
	0.25	60	60	0.25	180	180	0.0061	0.0006	0.0006	0.0019	0.0018	0.0018
	0.26	60	60	0.26	180	180	0.0062	0.0006	0.0006	0.0019	0.0018	0.0018
	0.27	70	60	0.27	190	180	0.0063	0.0007	0.0006	0.002	0.0019	0.0018
	0.28	70	60	0.28	190	190	0.0063	0.0007	0.0006	0.002	0.0019	0.0019
	0.29	70	60	0.29	190	190	0.0064	0.0007	0.0006	0.002	0.0019	0.0019
	0.3	70	70	0.3	190	190	0.0065	0.0007	0.0007	0.002	0.0019	0.0019
	0.31	70	70	0.31	200	190	0.0066	0.0007	0.0007	0.0021	0.002	0.0019
	0.32	70	70	0.32	200	200	0.0067	0.0007	0.0007	0.0021	0.002	0.002
	0.33	70	70	0.33	200	200	0.0068	0.0007	0.0007	0.0021	0.002	0.002
	0.34	70	70	0.34	210	200	0.0069	0.0007	0.0007	0.0022	0.0021	0.002
	0.35	70	70	0.35	210	210	0.007	0.0007	0.0007	0.0022	0.0021	0.0021
	0.36	70	70	0.36	210	210	0.0071	0.0007	0.0007	0.0022	0.0021	0.0021
	0.37	80	70	0.37	210	210	0.0072	0.0008	0.0007	0.0023	0.0021	0.0021
	0.38	80	70	0.38	220	220	0.0074	0.0008	0.0007	0.0023	0.0022	0.0022
	0.39	80	80	0.39	220	220	0.0075	0.0008	0.0008	0.0023	0.0022	0.0022
	0.4	80	80	0.4	230	220	0.0076	0.0008	0.0008	0.0024	0.0023	0.0022
	0.41	80	80	0.41	230	230	0.0077	0.0008	0.0008	0.0024	0.0023	0.0023
	0.42	80	80	0.42	230	230	0.0079	0.0008	0.0008	0.0024	0.0023	0.0023
	0.43	80	80	0.43	240	230	0.008	0.0008	0.0008	0.0025	0.0024	0.0023
	0.44	90	80	0.44	240	240	0.0081	0.0009	0.0008	0.0025	0.0024	0.0024
	0.45	90	80	0.45	250	240	0.0083	0.0009	0.0008	0.0026	0.0025	0.0024
	0.46	90	90	0.46	250	250	0.0084	0.0009	0.0009	0.0026	0.0025	0.0025
	0.47	90	90	0.47	250	250	0.0086	0.0009	0.0009	0.0027	0.0025	0.0025
	0.48	90	90	0.48	260	260	0.0088	0.0009	0.0009	0.0027	0.0026	0.0026
	0.49	90	90	0.49	260	260	0.009	0.0009	0.0009	0.0028	0.0026	0.0026
	0.5	100	90	0.5	270	270	0.0091	0.001	0.0009	0.0028	0.0027	0.0027
	0.51	100	90	0.51	280	270	0.0093	0.001	0.0009	0.0029	0.0028	0.0027
	0.52	100	100	0.52	280	280	0.0095	0.001	0.001	0.0029	0.0028	0.0028
	0.53	100	100	0.53	290	280	0.0097	0.001	0.001	0.003	0.0029	0.0028
	0.54	100	100	0.54	290	290	0.0099	0.001	0.001	0.0031	0.0029	0.0029
	0.55	110	100	0.55	300	300	0.0102	0.0011	0.001	0.0031	0.003	0.003
	0.56	110	110	0.56	310	300	0.0104	0.0011	0.0011	0.0032	0.0031	0.003
	0.57	110	110	0.57	310	310	0.0107	0.0011	0.0011	0.0033	0.0031	0.0031
	0.58	110	110	0.58	320	320	0.0109	0.0011	0.0011	0.0034	0.0032	0.0032
	0.59	120	110	0.59	330	330	0.0112	0.0012	0.0011	0.0035	0.0033	0.0033
	0.6	120	120	0.6	340	330	0.0115	0.0012	0.0012	0.0035	0.0034	0.0033
	0.61	120	120	0.61	350	340	0.0118	0.0012	0.0012	0.0036	0.0035	0.0034
	0.62	130	120	0.62	360	350	0.0121	0.0013	0.0012	0.0037	0.0036	0.0035
	0.63	130	130	0.63	370	360	0.0125	0.0013	0.0013	0.0038	0.0037	0.0036
	0.64	130	130	0.64	380	370	0.0128	0.0013	0.0013	0.0039	0.0038	0.0037
	0.65	140	140	0.65	390	380	0.0132	0.0014	0.0014	0.0041	0.0039	0.0038
	0.66	140	140	0.66	400	400	0.0136	0.0014	0.0014	0.0042	0.004	0.004
	0.67	150	140	0.67	410	410	0.0141	0.0015	0.0014	0.0043	0.0041	0.0041
	0.68	150	150	0.68	420	420	0.0146	0.0015	0.0015	0.0045	0.0042	0.0042
	0.69	160	150	0.69	440	440	0.0151	0.0016	0.0015	0.0046	0.0044	0.0044
	0.7	160	160	0.7	450	450	0.0156	0.0016	0.0016	0.0048	0.0045	0.0045
	0.71	170	170	0.71	470	470	0.0162	0.0017	0.0017	0.005	0.0047	0.0047
	0.72	180	170	0.72	490	490	0.0168	0.0018	0.0017	0.0051	0.0049	0.0049
	0.73	180	180	0.73	510	500	0.0175	0.0018	0.0018	0.0054	0.0051	0.005
	0.74	190	190	0.74	530	530	0.0182	0.0019	0.0019	0.0056	0.0053	0.0053
	0.75	200	200	0.75	550	550	0.0191	0.002	0.002	0.0058	0.0055	0.0055
	0.76	210	210	0.76	580	570	0.0199	0.0021	0.0021	0.0061	0.0058	0.0057
	0.77	220	220	0.77	600	600	0.0209	0.0022	0.0022	0.0064	0.006	0.006
	0.78	230	230	0.78	630	630	0.022	0.0023	0.0023	0.0067	0.0063	0.0063
	0.79	240	240	0.79	670	660	0.0232	0.0024	0.0024	0.0071	0.0067	0.0066
	0.8	260	250	0.8	710	700	0.0245	0.0026	0.0025	0.0075	0.0071	0.007
	0.81	270	270	0.81	750	740	0.026	0.0027	0.0027	0.0079	0.0075	0.0074
	0.82	290	290	0.82	790	790	0.0278	0.0029	0.0029	0.0084	0.0079	0.0079
	0.83	310	310	0.83	850	850	0.0297	0.0031	0.0031	0.009	0.0085	0.0085
	0.84	330	330	0.84	910	910	0.032	0.0033	0.0033	0.0097	0.0091	0.0091
	0.85	360	360	0.85	980	980	0.0346	0.0036	0.0036	0.0105	0.0098	0.0098
	0.86	390	390	0.86	1070	1070	0.0377	0.0039	0.0039	0.0114	0.0107	0.0107
	0.87	430	420	0.87	1170	1170	0.0414	0.0043	0.0042	0.0125	0.0117	0.0117
	0.88	470	470	0.88	1300	1290	0.046	0.0047	0.0047	0.0139	0.013	0.0129
	0.89	530	530	0.89	1450	1450	0.0517	0.0053	0.0053	0.0156	0.0145	0.0145
	0.9	610	600	0.9	1650	1640	0.0591	0.0061	0.006	0.0178	0.0165	0.0164
	0.91	700	700	0.91	1910	1900	0.0689	0.007	0.007	0.0207	0.0191	0.019
	0.92	840	830	0.92	2270	2270	0.0827	0.0084	0.0083	0.0249	0.0227	0.0227
	0.93	1040	1030	0.93	2810	2800	0.1035	0.0104	0.0103	0.0311	0.0281	0.028
	0.94	1360	1350	0.94	3680	3670	0.1382	0.0136	0.0135	0.0415	0.0368	0.0367
	0.95	1980	1970	0.95	5340	5330	0.2085	0.0198	0.0197	0.0626	0.0534	0.0533
	0.96	3640	3620	0.96	9810	9790	0.4254	0.0364	0.0362	0.1282	0.0981	0.0979
	0.97	23110	23040	0.97	62290	62210	-9.7384	0.2311	0.2304	-2.2639	0.6229	0.6221
	0.98			0.98	-14160	-14150	-0.3899	-0.0529	-0.0527	-0.1142	-0.1416	-0.1415
	0.99			0.99	-6320	-6310	-0.1985	-0.0237	-0.0236	-0.0583	-0.0632	-0.0631
	1			1	NaN	NaN	NaN	NaN	NaN	NaN	NaN	NaN
Figure S3(c)	Calcination Temperature
	Calcination Temperature	Net Removed Costs		Calcination Temperature	Net Removed Costs
		Solar Electricity	Projected Solar		Solar Electricity	Projected Solar
	[ºC]	[$/tCO2]	[$/tCO2]	[ºC]	[$/tCO2]	[$/tCO2]
	500	43.9816	41.2888	500	152.077	149.368
	510	44.079	41.3862	510	152.179	149.471
	520	44.1764	41.4836	520	152.282	149.574
	530	44.2737	41.5809	530	152.386	149.677
	540	44.3711	41.6783	540	152.488	149.78
	550	44.4685	41.7757	550	152.591	149.883
	560	44.5659	41.8731	560	152.694	149.986
	570	44.6632	41.9704	570	152.797	150.089
	580	44.7606	42.0678	580	152.9	150.192
	590	44.858	42.1652	590	153.003	150.295
	600	44.9554	42.2626	600	153.106	150.398
	610	45.0528	42.3599	610	153.209	150.501
	620	45.1501	42.4573	620	153.312	150.604
	630	45.2475	42.5547	630	153.415	150.707
	640	45.3449	42.6521	640	153.518	150.81
	650	45.4423	42.7494	650	153.621	150.912
	660	45.5396	42.8468	660	153.724	151.016
	670	45.637	42.9442	670	153.827	151.118
	680	45.7344	43.0416	680	153.93	151.221
	690	45.8318	43.1389	690	154.033	151.324
	700	45.9291	43.2363	700	154.136	151.427
	710	46.0265	43.3337	710	154.239	151.53
	720	46.1239	43.4311	720	154.342	151.633
	730	46.2213	43.5284	730	154.445	151.736
	740	46.3186	43.6258	740	154.548	151.839
	750	46.416	43.7232	750	154.651	151.942
	760	46.5134	43.8206	760	154.754	152.045
	770	46.6108	43.918	770	154.857	152.148
	780	46.7081	44.0153	780	154.959	152.251
	790	46.8055	44.1127	790	155.062	152.354
	800	46.9029	44.2101	800	155.165	152.457
	810	47.0003	44.3075	810	155.268	152.56
	820	47.0976	44.4048	820	155.371	152.663
	830	47.195	44.5022	830	155.474	152.766
	840	47.2924	44.5996	840	155.577	152.869
	850	47.3898	44.697	850	155.68	152.972
	860	47.4871	44.7943	860	155.783	153.075
	870	47.5845	44.8917	870	155.886	153.178
	880	47.6819	44.9891	880	155.989	153.281
	890	47.7793	45.0865	890	156.092	153.384
	900	47.8767	45.1838	900	156.195	153.487
	910	47.974	45.2812	910	156.298	153.589
	920	48.0714	45.3786	920	156.401	153.692
	930	48.1688	45.476	930	156.504	153.795
	940	48.2662	45.5733	940	156.607	153.898
	950	48.3635	45.6707	950	156.71	154.001
	960	48.4609	45.7681	960	156.813	154.104
	970	48.5583	45.8655	970	156.916	154.207
	980	48.6557	45.9628	980	157.019	154.31
	990	48.753	46.0602	990	157.122	154.413
	1000	48.8504	46.1576	1000	157.225	154.516
	1010	48.9478	46.255	1010	157.328	154.619
	1020	49.0452	46.3523	1020	157.43	154.722
	1030	49.1425	46.4497	1030	157.534	154.825
	1040	49.2399	46.5471	1040	157.637	154.928
	1050	49.3373	46.6445	1050	157.739	155.031
	1060	49.4347	46.7419	1060	157.842	155.134
	1070	49.532	46.8392	1070	157.945	155.237
	1080	49.6294	46.9366	1080	158.048	155.34
	1090	49.7268	47.034	1090	158.151	155.443
	1100	49.8242	47.1314	1100	158.254	155.546
	1110	49.9215	47.2287	1110	158.357	155.649
	1120	50.0189	47.3261	1120	158.46	155.752
	1130	50.1163	47.4235	1130	158.563	155.855
	1140	50.2137	47.5209	1140	158.666	155.958
	1150	50.311	47.6182	1150	158.769	156.06
	1160	50.4084	47.7156	1160	158.872	156.163
	1170	50.5058	47.813	1170	158.975	156.267
	1180	50.6032	47.9104	1180	159.078	156.369
	1190	50.7006	48.0077	1190	159.181	156.472
	1200	50.7979	48.1051	1200	159.284	156.575
	1210	50.8953	48.2025	1210	159.387	156.678
	1220	50.9927	48.2999	1220	159.49	156.781
	1230	51.0901	48.3972	1230	159.593	156.884
	1240	51.1874	48.4946	1240	159.696	156.987
	1250	51.2848	48.592	1250	159.799	157.09
	1260	51.3822	48.6894	1260	159.902	157.193
	1270	51.4796	48.7867	1270	160.005	157.296
	1280	51.5769	48.8841	1280	160.107	157.399
	1290	51.6743	48.9815	1290	160.21	157.502
	1300	51.7717	49.0789	1300	160.313	157.605
	1310	51.8691	49.1762	1310	160.416	157.708
	1320	51.9664	49.2736	1320	160.519	157.811
	1330	52.0638	49.371	1330	160.622	157.914
	1340	52.1612	49.4684	1340	160.725	158.017
	1350	52.2586	49.5658	1350	160.828	158.12
	1360	52.3559	49.6631	1360	160.931	158.223
	1370	52.4533	49.7605	1370	161.034	158.326
	1380	52.5507	49.8579	1380	161.137	158.429
	1390	52.6481	49.9553	1390	161.24	158.532
	1400	52.7454	50.0526	1400	161.343	158.635
	1410	52.8428	50.15	1410	161.446	158.738
	1420	52.9402	50.2474	1420	161.549	158.84
	1430	53.0376	50.3448	1430	161.652	158.943
	1440	53.1349	50.4421	1440	161.755	159.046
	1450	53.2323	50.5395	1450	161.858	159.149
	1460	53.3297	50.6369	1460	161.961	159.252
	1470	53.4271	50.7343	1470	162.064	159.355
	1480	53.5245	50.8316	1480	162.167	159.458
	1490	53.6218	50.929	1490	162.27	159.561
	1500	53.7192	51.0264	1500	162.373	159.664
Figure S3(d)	Calcination Time
	Calcination Time	Net Removed Costs		Calcination Time	Net Removed Costs
		Solar Electricity	Projected Solar		Solar Electricity	Projected Solar
	[Hours]	[$/tCO2]	[$/tCO2]	[Hours]	[$/tCO2]	[$/tCO2]
	0.1	50.2744	47.5828	0.1	142.15	139.45
	0.2	50.4268	47.7354	0.2	143.181	140.482
	0.3	50.5693	47.8762	0.3	144.113	141.412
	0.4	50.6896	47.9965	0.4	144.924	142.223
	0.5	50.7979	48.1051	0.5	145.659	142.958
	0.6	50.9038	48.2101	0.6	146.357	143.655
	0.7	50.9932	48.3004	0.7	146.977	144.276
	0.8	51.0923	48.3974	0.8	147.608	144.904
	0.9	51.1544	48.4637	0.9	148.101	145.402
	1	51.2623	48.566	1	148.729	146.024
	1.1	51.3342	48.6386	1.1	149.227	146.523
	1.2	51.3982	48.7042	1.2	149.687	146.985
	1.3	51.4545	48.7631	1.3	150.112	147.413
	1.4	51.5425	48.8469	1.4	150.631	147.927
	1.5	51.5866	48.895	1.5	150.999	148.299
	1.6	51.6676	48.9722	1.6	151.479	148.775
	1.7	51.7469	49.0478	1.7	151.948	149.24
	1.8	51.7754	49.0822	1.8	152.244	149.542
	1.9	51.8487	49.1522	1.9	152.68	149.975
	2	51.9205	49.2206	2	153.106	150.398
	2.1	51.9349	49.2427	2.1	153.339	150.639
	2.2	52.0014	49.3065	2.2	153.739	151.035
	2.3	52.0666	49.3688	2.3	154.129	151.422
	2.4	52.1308	49.4303	2.4	154.512	151.803
	2.5	52.1937	49.4903	2.5	154.887	152.175
	2.6	52.1881	49.4953	2.6	155.035	152.334
	2.7	52.2462	49.5511	2.7	155.386	152.682
	2.8	52.304	49.6065	2.8	155.734	153.028
	2.9	52.3607	49.6609	2.9	156.075	153.367
	3	52.4165	49.7144	3	156.411	153.7
	3.1	52.4721	49.7675	3.1	156.744	154.03
	3.2	52.4442	49.7535	3.2	156.799	154.1
	3.3	52.4951	49.8026	3.3	157.11	154.409
	3.4	52.5457	49.8513	3.4	157.418	154.715
	3.5	52.5959	49.8996	3.5	157.723	155.018
	3.6	52.6446	49.9464	3.6	158.018	155.312
	3.7	52.6933	49.9932	3.7	158.314	155.605
	3.8	52.741	50.039	3.8	158.603	155.892
	3.9	52.7884	50.0847	3.9	158.89	156.177
	4	52.8356	50.1299	4	159.175	156.46
	4.1	52.8824	50.1748	4.1	159.457	156.74
	4.2	52.9274	50.218	4.2	159.728	157.01
	4.3	52.9728	50.2615	4.3	160.001	157.281
	4.4	52.9081	50.2167	4.4	159.915	157.215
	4.5	52.9493	50.2565	4.5	160.169	157.468
	4.6	52.9907	50.2965	4.6	160.423	157.72
	4.7	53.032	50.3364	4.7	160.677	157.973
	4.8	53.0734	50.3764	4.8	160.931	158.226
	4.9	53.1134	50.415	4.9	161.176	158.469
	5	53.1531	50.4533	5	161.42	158.711
	5.1	53.1927	50.4914	5.1	161.661	158.952
	5.2	53.2318	50.5292	5.2	161.901	159.19
	5.3	53.2706	50.5666	5.3	162.138	159.425
	5.4	53.3105	50.6051	5.4	162.382	159.667
	5.5	53.3483	50.6415	5.5	162.612	159.896
	5.6	53.3855	50.6773	5.6	162.839	160.121
	5.7	53.4237	50.7141	5.7	163.071	160.352
	5.8	53.4612	50.7501	5.8	163.299	160.579
	5.9	53.4979	50.7854	5.9	163.522	160.8
	6	53.5354	50.8216	6	163.75	161.027
	6.1	53.5703	50.855	6.1	163.961	161.237
	6.2	53.6078	50.8911	6.2	164.189	161.463
	6.3	53.6424	50.9244	6.3	164.398	161.671
	6.4	53.6778	50.9584	6.4	164.613	161.883
	6.5	53.7141	50.9932	6.5	164.832	162.101
	6.6	53.7491	51.0268	6.6	165.043	162.311
	6.7	53.6197	50.9285	6.7	164.718	162.019
	6.8	53.6518	50.9597	6.8	164.918	162.218
	6.9	53.6825	50.9895	6.9	165.109	162.408
	7	53.716	51.022	7	165.318	162.615
	7.1	53.7458	51.0509	7.1	165.504	162.8
	7.2	53.7785	51.0826	7.2	165.707	163.002
	7.3	53.8096	51.1128	7.3	165.9	163.195
	7.4	53.8391	51.1414	7.4	166.083	163.377
	7.5	53.8714	51.1727	7.5	166.284	163.576
	7.6	53.902	51.2024	7.6	166.474	163.765
	7.7	53.9308	51.2303	7.7	166.652	163.943
	7.8	53.9626	51.2612	7.8	166.849	164.139
	7.9	53.9926	51.2901	7.9	167.035	164.323
	8	54.0205	51.3172	8	167.208	164.495
	8.1	54.0515	51.3472	8.1	167.399	164.686
	8.2	54.0805	51.3752	8.2	167.578	164.864
	8.3	54.1099	51.4038	8.3	167.761	165.045
	8.4	54.1399	51.4328	8.4	167.946	165.23
	8.5	54.1677	51.4596	8.5	168.117	165.4
	8.6	54.1959	51.4869	8.6	168.291	165.573
	8.7	54.2246	51.5147	8.7	168.468	165.749
	8.8	54.2537	51.5429	8.8	168.648	165.928
	8.9	54.2804	51.5687	8.9	168.812	166.091
	9	54.3106	51.5979	9	168.998	166.276
	9.1	54.3382	51.6246	9.1	169.168	166.445
	9.2	54.3662	51.6517	9.2	169.341	166.617
	9.3	54.3916	51.6761	9.3	169.496	166.771
	9.4	54.4205	51.7041	9.4	169.674	166.948
	9.5	54.4466	51.7293	9.5	169.834	167.107
	9.6	54.4764	51.7581	9.6	170.018	167.29
	9.7	54.5034	51.7841	9.7	170.183	167.454
	9.8	54.5308	51.8106	9.8	170.351	167.621
	9.9	54.5551	51.834	9.9	170.5	167.769
	10	54.5833	51.8612	10	170.673	167.94
	10.1	54.6083	51.8853	10.1	170.826	168.093
	10.2	54.6373	51.9133	10.2	171.003	168.269
	10.3	54.6631	51.9382	10.3	171.161	168.426
	10.4	54.6892	51.9634	10.4	171.321	168.585
	10.5	54.7157	51.989	10.5	171.483	168.746
	10.6	54.7388	52.0112	10.6	171.624	168.886
	10.7	54.766	52.0374	10.7	171.79	169.051
	10.8	54.7937	52.0641	10.8	171.959	169.219
	10.9	54.8177	52.0872	10.9	172.105	169.364
	11	54.842	52.1107	11	172.254	169.512
	11.1	54.8667	52.1344	11.1	172.404	169.661
	11.2	54.8917	52.1585	11.2	172.556	169.812
	11.3	54.917	52.1828	11.3	172.71	169.966
	11.4	54.9426	52.2075	11.4	172.867	170.121
	11.5	54.9686	52.2326	11.5	173.025	170.278
	11.6	54.995	52.2579	11.6	173.185	170.437
	11.7	55.0172	52.2793	11.7	173.32	170.571
	11.8	55.0442	52.3053	11.8	173.484	170.734
	11.9	55.067	52.3272	11.9	173.623	170.872
	12	55.0901	52.3494	12	173.763	171.011
Figure S3(e)	Plot Size
	Plot Size	Net Removed Costs		Plot Size	Net Removed Costs
		Solar Electricity	Projected Solar		Solar Electricity	Projected Solar
	[]	[$/tCO2]	[$/tCO2]	[]	[$/tCO2]	[$/tCO2]
	100	81.0913	76.7097	100	467.718	459.502
	1100	58.3658	55.5802	1100	234.129	230.993
	2100	55.9137	53.204	2100	208.699	205.803
	3100	55.0545	52.3152	3100	196.782	193.972
	4100	54.2805	51.5688	4100	189.459	186.693
	5100	53.7475	51.0526	5100	184.354	181.614
	6100	53.497	50.7846	6100	180.522	177.8
	7100	53.1661	50.4659	7100	177.502	174.793
	8100	52.8989	50.2078	8100	175.039	172.34
	9100	52.7749	50.0717	9100	173.941	171.188
	10100	52.5771	49.8815	10100	172.086	169.345
	11100	52.4872	49.782	11100	170.481	167.75
	12100	52.3321	49.6334	12100	169.074	166.351
	13100	52.1954	49.5023	13100	167.827	165.111
	14100	52.1368	49.436	14100	166.711	164.001
	15100	52.0234	49.3275	15100	165.704	162.999
	16100	51.9209	49.2294	16100	164.789	162.089
	17100	51.8798	49.1818	17100	164.465	161.737
	18100	51.7916	49.0976	18100	163.668	160.946
	19100	51.7573	49.0576	19100	162.934	160.216
	20100	51.6802	48.9843	20100	162.253	159.54
	21100	51.6089	48.9162	21100	161.621	158.911
	22100	51.5829	48.8853	22100	161.03	158.324
	23100	51.5193	48.8248	23100	160.477	157.774
	24100	51.4598	48.7681	24100	159.958	157.258
	25100	51.4395	48.7434	25100	159.818	157.099
	26100	51.3856	48.6923	26100	159.344	156.628
	27100	51.3349	48.644	27100	158.895	156.183
	28100	51.3187	48.6239	28100	158.47	155.761
	29100	51.2723	48.5798	29100	158.067	155.36
	30100	51.2579	48.5618	30100	157.683	154.979
	31100	51.2151	48.5213	31100	157.318	154.616
	32100	51.1744	48.4827	32100	156.969	154.269
	33100	51.1626	48.4675	33100	156.901	154.186
	34100	51.1249	48.4318	34100	156.574	153.862
	35100	51.0888	48.3977	35100	156.262	153.552
	36100	51.079	48.3848	36100	155.962	153.254
	37100	51.0453	48.3529	37100	155.674	152.968
	38100	51.013	48.3224	38100	155.397	152.693
	39100	51.0047	48.3113	39100	155.131	152.429
	40100	50.9744	48.2826	40100	154.874	152.174
	41100	50.9668	48.2724	41100	154.84	152.128
	42100	50.9382	48.2454	42100	154.596	151.886
	43100	50.9107	48.2194	43100	154.361	151.653
	44100	50.9043	48.2105	44100	154.133	151.427
	45100	50.8782	48.1859	45100	153.913	151.209
	46100	50.853	48.1621	46100	153.701	150.998
	47100	50.8475	48.1543	47100	153.494	150.793
	48100	50.8235	48.1317	48100	153.295	150.595
	49100	50.8185	48.1245	49100	153.279	150.569
	50100	50.7957	48.103	50100	153.087	150.379
	51100	50.7736	48.0822	51100	152.901	150.194
	52100	50.7692	48.0757	52100	152.72	150.015
	53100	50.7481	48.0559	53100	152.545	149.841
	54100	50.7276	48.0366	54100	152.374	149.671
	55100	50.7239	48.0309	55100	152.207	149.506
	56100	50.7042	48.0124	56100	152.045	149.345
	57100	50.6852	47.9945	57100	151.888	149.189
	58100	50.6819	47.9893	58100	151.885	149.177
	59100	50.6636	47.9721	59100	151.732	149.026
	60100	50.6606	47.9673	60100	151.583	148.879
	61100	50.643	47.9508	61100	151.438	148.735
	62100	50.6258	47.9347	62100	151.297	148.595
	63100	50.6232	47.9303	63100	151.159	148.457
	64100	50.6067	47.9148	64100	151.024	148.323
	65100	50.5905	47.8997	65100	150.892	148.192
	66100	50.5883	47.8957	66100	150.895	148.188
	67100	50.5727	47.8812	67100	150.767	148.061
	68100	50.5706	47.8774	68100	150.641	147.937
	69100	50.5555	47.8634	69100	150.519	147.816
	70100	50.5408	47.8496	70100	150.399	147.697
	71100	50.539	47.8462	71100	150.281	147.58
	72100	50.5248	47.8329	72100	150.166	147.466
	73100	50.5109	47.8199	73100	150.053	147.354
	74100	50.5093	47.8168	74100	150.061	147.355
	75100	50.4958	47.8042	75100	149.951	147.246
	76100	50.4826	47.7919	76100	149.843	147.139
	77100	50.4812	47.7891	77100	149.737	147.035
	78100	50.4684	47.7771	78100	149.634	146.932
	79100	50.4671	47.7744	79100	149.532	146.831
	80100	50.4547	47.7628	80100	149.432	146.732
	81100	50.4425	47.7515	81100	149.334	146.635
	82100	50.4414	47.749	82100	149.345	146.639
	83100	50.4295	47.7379	83100	149.249	146.545
	84100	50.4179	47.7271	84100	149.155	146.451
	85100	50.417	47.7249	85100	149.062	146.36
	86100	50.4057	47.7143	86100	148.972	146.27
	87100	50.4048	47.7122	87100	148.882	146.181
	88100	50.3938	47.7019	88100	148.795	146.095
	89100	50.383	47.6918	89100	148.708	146.009
	90100	50.3822	47.6899	90100	148.72	146.016
	91100	50.3717	47.68	91100	148.636	145.932
	92100	50.3613	47.6704	92100	148.553	145.85
	93100	50.3607	47.6686	93100	148.471	145.769
	94100	50.3506	47.6592	94100	148.39	145.689
	95100	50.3407	47.6499	95100	148.311	145.61
	96100	50.3402	47.6483	96100	148.233	145.533
	97100	50.3305	47.6393	97100	148.156	145.457
	98100	50.33	47.6377	98100	148.17	145.465
	99100	50.3205	47.6289	99100	148.094	145.391
	100100	50.3112	47.6202	100100	148.02	145.317
	101100	50.3108	47.6187	101100	147.947	145.245
	102100	50.3017	47.6102	102100	147.875	145.173
	103100	50.2927	47.6019	103100	147.804	145.103
	104100	50.2924	47.6006	104100	147.734	145.034
	105100	50.2837	47.5924	105100	147.665	144.965
	106100	50.275	47.5844	106100	147.596	144.898
	107100	50.2748	47.5831	107100	147.611	144.908
	108100	50.2663	47.5753	108100	147.544	144.841
	109100	50.2662	47.5741	109100	147.478	144.776
	110100	50.2579	47.5664	110100	147.413	144.711
	111100	50.2497	47.5588	111100	147.349	144.648
	112100	50.2496	47.5577	112100	147.285	144.585
	113100	50.2416	47.5503	113100	147.222	144.523
	114100	50.2337	47.543	114100	147.161	144.462
	115100	50.2337	47.542	115100	147.176	144.473
	116100	50.2259	47.5348	116100	147.115	144.412
	117100	50.2259	47.5338	117100	147.055	144.353
	118100	50.2183	47.5268	118100	146.996	144.294
	119100	50.2108	47.5198	119100	146.937	144.236
	120100	50.2108	47.519	120100	146.879	144.179
	121100	50.2035	47.5121	121100	146.822	144.123
	122100	50.1962	47.5054	122100	146.766	144.067
	123100	50.1963	47.5046	123100	146.781	144.078
	124100	50.1892	47.498	124100	146.726	144.023
	125100	50.1822	47.4915	125100	146.671	143.969
	126100	50.1823	47.4908	126100	146.616	143.915
	127100	50.1754	47.4844	127100	146.563	143.862
	128100	50.1755	47.4836	128100	146.51	143.81
	129100	50.1687	47.4774	129100	146.457	143.758
	130100	50.162	47.4712	130100	146.405	143.706
	131100	50.1622	47.4705	131100	146.421	143.718
	132100	50.1556	47.4644	132100	146.37	143.667
	133100	50.1491	47.4584	133100	146.319	143.618
	134100	50.1494	47.4578	134100	146.269	143.568
	135100	50.143	47.4519	135100	146.22	143.519
	136100	50.1432	47.4513	136100	146.171	143.471
	137100	50.1369	47.4455	137100	146.123	143.423
	138100	50.1307	47.4397	138100	146.075	143.376
	139100	50.1309	47.4392	139100	146.09	143.388
	140100	50.1248	47.4335	140100	146.043	143.341
	141100	50.1188	47.428	141100	145.996	143.295
	142100	50.119	47.4275	142100	145.95	143.249
	143100	50.1131	47.422	143100	145.904	143.204
	144100	50.1072	47.4165	144100	145.859	143.159
	145100	50.1075	47.4161	145100	145.814	143.115
	146100	50.1017	47.4107	146100	145.77	143.071
	147100	50.102	47.4103	147100	145.785	143.083
	148100	50.0963	47.405	148100	145.742	143.04
	149100	50.0907	47.3998	149100	145.698	142.997
Figure S3(f)	Plot Thickness
	Plot Thickness	Net Removed Costs		Plot Thickness	Net Removed Costs
		Solar Electricity	Projected Solar		Solar Electricity	Projected Solar
	[m]	[$/tCO2]	[$/tCO2]	[m]	[$/tCO2]	[$/tCO2]
	0.001	221.066	217.378	0.001	578.67	574.881
	0.002	121.819	118.711	0.002	328.402	325.248
	0.003	95.3278	92.3747	0.003	262.652	259.665
	0.004	83.0478	80.1666	0.004	232.321	229.411
	0.005	75.9622	73.1223	0.005	214.862	211.996
	0.006	71.3505	68.5376	0.006	203.515	200.679
	0.007	68.1097	65.3157	0.007	195.549	192.733
	0.008	65.7076	62.9276	0.008	189.649	186.848
	0.009	63.8559	61.0867	0.009	185.103	182.314
	0.01	62.3848	59.6243	0.01	181.494	178.713
	0.011	61.1881	58.4345	0.011	178.558	175.785
	0.012	60.1954	57.4476	0.012	176.123	173.356
	0.013	59.3586	56.6158	0.013	174.072	171.31
	0.014	58.6438	55.9052	0.014	172.319	169.562
	0.015	58.0261	55.291	0.015	170.805	168.052
	0.016	57.4869	54.755	0.016	169.484	166.734
	0.017	57.0121	54.283	0.017	168.321	165.573
	0.018	56.591	53.8643	0.018	167.289	164.544
	0.019	56.2148	53.4903	0.019	166.367	163.625
	0.02	55.8767	53.1542	0.02	165.539	162.799
	0.021	55.5713	52.8506	0.021	164.791	162.053
	0.022	55.294	52.5749	0.022	164.112	161.375
	0.023	55.041	52.3234	0.023	163.492	160.757
	0.024	54.8094	52.0932	0.024	162.925	160.191
	0.025	54.5966	51.8815	0.025	162.404	159.672
	0.026	54.4002	51.6864	0.026	161.923	159.192
	0.027	54.2186	51.5058	0.027	161.478	158.748
	0.028	54.0501	51.3382	0.028	161.065	158.337
	0.029	53.8933	51.1824	0.029	160.682	157.954
	0.03	53.747	51.037	0.03	160.323	157.597
	0.031	53.6103	50.901	0.031	159.989	157.263
	0.032	53.4822	50.7737	0.032	159.675	156.95
	0.033	53.3619	50.6541	0.033	159.381	156.656
	0.034	53.2487	50.5416	0.034	159.104	156.38
	0.035	53.1421	50.4356	0.035	158.843	156.12
	0.036	53.0414	50.3355	0.036	158.596	155.874
	0.037	52.9462	50.2409	0.037	158.363	155.641
	0.038	52.8561	50.1513	0.038	158.143	155.421
	0.039	52.7706	50.0663	0.039	157.933	155.213
	0.04	52.6894	49.9856	0.04	157.735	155.014
	0.041	52.6123	49.9088	0.041	157.546	154.826
	0.042	52.5388	49.8358	0.042	157.366	154.647
	0.043	52.4687	49.7661	0.043	157.194	154.476
	0.044	52.4019	49.6997	0.044	157.031	154.312
	0.045	52.338	49.6362	0.045	156.875	154.156
	0.046	52.2769	49.5755	0.046	156.725	154.007
	0.047	52.2185	49.5174	0.047	156.582	153.865
	0.048	52.1625	49.4617	0.048	156.445	153.728
	0.049	52.1088	49.4083	0.049	156.314	153.597
	0.05	52.0572	49.357	0.05	156.187	153.471
	0.051	52.0077	49.3078	0.051	156.066	153.35
	0.052	51.9601	49.2605	0.052	155.95	153.234
	0.053	51.9143	49.215	0.053	155.838	153.122
	0.054	51.8702	49.1711	0.054	155.73	153.015
	0.055	51.8277	49.1289	0.055	155.626	152.911
	0.056	51.7868	49.0882	0.056	155.526	152.811
	0.057	51.7473	49.0489	0.057	155.429	152.715
	0.058	51.7091	49.011	0.058	155.336	152.621
	0.059	51.6723	48.9744	0.059	155.245	152.532
	0.06	51.6367	48.939	0.06	155.158	152.445
	0.061	51.6023	48.9047	0.061	155.074	152.361
	0.062	51.5689	48.8716	0.062	154.993	152.279
	0.063	51.5367	48.8395	0.063	154.914	152.201
	0.064	51.5054	48.8085	0.064	154.837	152.124
	0.065	51.4752	48.7784	0.065	154.763	152.05
	0.066	51.4458	48.7492	0.066	154.691	151.979
	0.067	51.4173	48.7209	0.067	154.622	151.909
	0.068	51.3897	48.6934	0.068	154.554	151.842
	0.069	51.3628	48.6667	0.069	154.488	151.776
	0.07	51.3368	48.6408	0.07	154.424	151.713
	0.071	51.3115	48.6156	0.071	154.363	151.651
	0.072	51.2868	48.5912	0.072	154.302	151.591
	0.073	51.2629	48.5674	0.073	154.244	151.532
	0.074	51.2396	48.5442	0.074	154.187	151.476
	0.075	51.2169	48.5217	0.075	154.131	151.42
	0.076	51.1949	48.4997	0.076	154.077	151.366
	0.077	51.1734	48.4784	0.077	154.025	151.314
	0.078	51.1524	48.4575	0.078	153.974	151.263
	0.079	51.132	48.4372	0.079	153.923	151.213
	0.08	51.1121	48.4175	0.08	153.875	151.164
	0.081	51.0927	48.3982	0.081	153.827	151.117
	0.082	51.0738	48.3793	0.082	153.781	151.071
	0.083	51.0553	48.361	0.083	153.736	151.026
	0.084	51.0373	48.343	0.084	153.692	150.982
	0.085	51.0197	48.3255	0.085	153.649	150.939
	0.086	51.0025	48.3085	0.086	153.607	150.897
	0.087	50.9857	48.2917	0.087	153.565	150.856
	0.088	50.9692	48.2754	0.088	153.525	150.816
	0.089	50.9532	48.2595	0.089	153.486	150.777
	0.09	50.9375	48.2439	0.09	153.448	150.738
	0.091	50.9222	48.2286	0.091	153.41	150.701
	0.092	50.9072	48.2137	0.092	153.373	150.664
	0.093	50.8925	48.1991	0.093	153.338	150.628
	0.094	50.8781	48.1848	0.094	153.302	150.593
	0.095	50.864	48.1708	0.095	153.268	150.559
	0.096	50.8503	48.1571	0.096	153.234	150.525
	0.097	50.8368	48.1437	0.097	153.201	150.493
	0.098	50.8236	48.1306	0.098	153.169	150.46
	0.099	50.8106	48.1177	0.099	153.137	150.429
	0.1	50.7979	48.1051	0.1	153.106	150.398

## Sheet: Supplementary Figure S4
Supplementary Figure S4
									Plots	3504
	Country	Reserves [t]	Reserves [Gt]	Sequestration potential by country					Initial Population	50000
	Russia	2300000000	2.3	786.6	Total Reserves	8.542	Gt			tMgCO3	%World Reserves
	North Korea	2300000000	2.3	786.6	Worldwide Production	29	MtMgO (2018)		Magnesite Per Plant (Initial)	175200000	0.0205104
	China	1000000000	1	342	Fraction	0.00339499	global reserves/yr		Magnesite Per Plant (Each Year after Start Up)	8760000	0.00102552
	Brazil	390000000	0.39	133.38	for 1GtCO2/year	2.92398	Gt		Magnesite Per GtCO2 (Initial)	2.92398e+09	0.342306
	Australia	320000000	0.32	109.44	Fraction	0.342306	global reserves		Magnesite Per GtCO2 (Each Year after Start Up)	1.46199e+08	0.0171153
	Greece	280000000	0.28	95.76	Worldwide Reserves could sequester	2.92136	GtCO2
	Turkey	230000000	0.23	78.66	MW CO2	44.011	g/mol
	Slovakia	120000000	0.12	41.04	MW MgCO3	84.31	g/mol
	India	82000000	0.082	28.044	Magnesite (tonnes feed)	50000			Plots	10512
	Austria	50000000	0.05	17.1	CO2 captured (tonnes)	17100			Initial Population	50000
	Spain	35000000	0.035	11.97						tMgCO3	%World Reserves
	United States	35000000	0.035	11.97					Magnesite Per Plant (Initial)	525600000	0.0615313
	Other Countries	1500000000	1.4	478.8					Magnesite Per Plant (Each Year after Start Up)	52560000	0.00615313
	Source: https://www.statista.com/statistics/264953/global-reserves-of-magnesium-by-major-countries/			2921.36					Magnesite Per GtCO2 (Initial)	2.92398e+09	0.342306
	https://prd-wret.s3-us-west-2.amazonaws.com/assets/palladium/production/atoms/files/mcs-2019-mgcom.pdf								Magnesite Per GtCO2 (Each Year after Start Up)	2.92398e+08	0.0342306
									Initial Population [tonnes/plot]	50000
									Environmental Losses (lower) [%]	0.05
									Environmental Losses (upper) [%]	0.1
									Makeup Mineral (lower) [tonnes/year]	2500
									Makeup Mineral (upper) [tonnes/year]	5000
